# Supplementary material for: Prognostic value of complementary biomarkers of neurodegeneration in a mixed memory clinic cohort
Source: PeerJ. 2020 Jul 9;8:e9498. doi: 10.7717/peerj.9498 (PMC7354835; doi:10.7717/peerj.9498)
Supplement: Supplemental Information 1 [file peerj-08-9498-s001.xlsx]

## Sheet: Clinical raw data
sex	age	mmse_baselineboth	ttau	progm12both	futimeboth	mmse_baselineboth	mmse_fuboth	Volume_NM_Brain_Stem	Volume_NM_CSF	Volume_NM_Cerebellar_Vermal_Lobules_I_V	Volume_NM_Cerebellar_Vermal_Lobules_VIII_X	Volume_NM_Cerebellar_Vermal_Lobules_VI_VII	Volume_NM_Left_ACgG__anterior_cingulate_gyrus	Volume_NM_Left_AIns__anterior_insula	Volume_NM_Left_AOrG__anterior_orbital_gyrus	Volume_NM_Left_Accumbens_Area	Volume_NM_Left_Amygdala	Volume_NM_Left_AnG___angular_gyrus	Volume_NM_Left_Basal_Forebrain	Volume_NM_Left_CO____central_operculum	Volume_NM_Left_Calc__calcarine_cortex	Volume_NM_Left_Caudate	Volume_NM_Left_Cerebellum_Exterior	Volume_NM_Left_Cerebellum_White_Matter	Volume_NM_Left_Cerebral_Exterior	Volume_NM_Left_Cerebral_White_Matter	Volume_NM_Left_Cun___cuneus	Volume_NM_Left_Ent___entorhinal_area	Volume_NM_Left_FO____frontal_operculum	Volume_NM_Left_FRP___frontal_pole	Volume_NM_Left_FuG___fusiform_gyrus	Volume_NM_Left_GRe___gyrus_rectus	Volume_NM_Left_Hippocampus	Volume_NM_Left_IOG___inferior_occipital_gyrus	Volume_NM_Left_ITG___inferior_temporal_gyrus	Volume_NM_Left_Inf_Lat_Vent	Volume_NM_Left_LOrG__lateral_orbital_gyrus	Volume_NM_Left_Lateral_Ventricle	Volume_NM_Left_LiG___lingual_gyrus	Volume_NM_Left_MCgG__middle_cingulate_gyrus	Volume_NM_Left_MFC___medial_frontal_cortex	Volume_NM_Left_MFG___middle_frontal_gyrus	Volume_NM_Left_MOG___middle_occipital_gyrus	Volume_NM_Left_MOrG__medial_orbital_gyrus	Volume_NM_Left_MTG___middle_temporal_gyrus	Volume_NM_Left_OCP___occipital_pole	Volume_NM_Left_OFuG__occipital_fusiform_gyrus	Volume_NM_Left_PCgG__posterior_cingulate_gyrus	Volume_NM_Left_PCu___precuneus
Female	67.3	29	NA	Stable	426	29	30	18019	1158	5052	2850	2651	4681	4445	1442	406	1339	7871	437	4549	3292	3013	47879	16513	0	238643	3840	2568	1939	3698	8555	1733	4412	5255	12341	417	2213	9533	7972	5471	1705	18758	4361	4307	15586	2346	3220	5717	11749
Female	83.7	20	NA	Progression	400	20	17	18582	1378	4430	2777	2307	4439	3947	1246	289	865	7688	374	3250	5008	3460	48514	15021	0	232896	3785	1269	1343	2570	6738	1742	3277	4482	8783	2588	1823	53445	8196	4999	1084	18528	4539	4026	11515	2774	2496	4262	8440
Female	77.8	26	974	Progression	529	26	25	14269	1433	4652	2512	1974	3633	3637	1320	254	755	6993	246	3533	1727	2863	48375	20510	0	203574	3249	1858	1401	2646	5680	1797	2853	4316	11829	458	2178	27597	6301	4806	1662	13998	3616	3204	14953	1837	2546	3587	7522
Female	55.4	30	NA	Stable	444	30	30	16816	839	4524	2461	1833	6463	3712	1727	278	1072	8540	340	3860	2439	2042	40898	21727	0	267281	4056	1465	1717	2720	6058	1886	3310	4571	9234	183	1612	4833	7479	6166	1583	16752	4236	4001	11740	2631	2245	5311	11320
Male	77.9	29	192	Stable	394	29	26	19569	1656	5665	3736	2862	4750	4670	1311	376	1342	7092	536	3970	3343	3272	56061	15467	0	259687	4839	2688	1445	3722	9805	1911	4932	5711	16067	1065	2198	26244	10354	6642	1357	16993	5595	4397	16517	2590	2919	6334	11786
Male	79.7	18	NA	Stable	389	18	18	17637	2173	4361	2905	2662	5111	4596	1296	282	1037	5352	358	3924	3161	2763	44726	19619	0	229962	3992	1673	2087	2742	7176	1897	3907	4667	10546	1528	1846	53702	8946	5409	1381	19514	3340	4558	12288	1960	2822	4527	10621
Female	70.5	30	601	Stable	440	30	NA	17869	1254	4859	3292	2355	4396	4619	1200	373	1063	10728	371	3568	3488	3628	51077	16979	0	196961	4420	1672	1544	2837	7425	1771	3416	5692	10234	439	1645	17220	9005	4868	1556	15896	6029	4205	14385	2023	3481	4271	10582
Male	70.7	30	516	Stable	487	30	29	17393	1743	5292	3341	2330	5025	5096	1179	424	996	6371	399	3754	2835	2995	48267	15780	0	203954	4491	2027	1946	2754	7774	1959	3517	4302	10419	387	1992	12384	8345	5436	1604	16028	3594	4274	10546	2609	2716	4795	9656
Female	80	25	556	Stable	388	25	28	17754	1252	4226	2702	1974	4231	3655	1215	298	760	5419	311	3082	3980	2703	42254	15108	0	186725	4773	1436	1220	3077	6824	1699	2805	5169	9496	749	2266	15871	7999	4478	1516	15175	4600	4309	10337	1976	3373	4407	11033
Male	57.8	29	257	Stable	392	29	29	10895	1249	3723	3458	1657	1726	3144	3323	24	816	8377	292	3383	1599	4285	53153	15056	0	211226	4020	1284	900	2746	5830	2384	2026	7449	10568	7	2633	21802	8945	4924	821	31145	5316	7782	15948	2343	4111	3142	11283
Male	79.5	23	NA	Stable	559	23	20	19196	1593	4378	3295	2483	5035	5384	1466	380	1154	7338	372	4399	3010	3255	45466	20131	0	235904	4569	2424	2441	3092	8848	1809	3973	4128	10763	552	1544	27694	8416	5624	1574	15911	4266	4745	12372	1956	2326	5631	11182
Female	67.3	30	NA	Stable	394	30	30	18560	1884	5350	2642	2293	6322	4580	1517	338	1234	9183	311	4831	3074	2752	46784	16390	0	236820	4374	2408	2074	3782	8221	2254	4411	4788	12245	311	2054	15162	9043	7294	1957	20074	5150	5077	13529	2890	2887	5977	10964
Male	81.4	27	419	Progression	421	27	22	17631	1089	5762	3079	2081	4283	4264	1123	250	1246	9063	391	3770	2281	2939	48136	17390	0	212492	5009	1933	1717	3151	8669	1589	3773	5070	13071	2290	1681	61846	9655	4740	1181	18113	4578	4739	12652	2298	2616	5281	12331
Male	80.4	24	309	Stable	534	24	28	17180	1734	5199	2624	2220	4421	4167	1398	255	1010	8651	330	4237	3426	2520	44527	17245	0	209875	4853	1619	1660	2387	7489	1528	3609	4605	9567	796	1777	20322	9680	4735	1263	15858	4083	3478	11044	2475	2850	4333	9913
Female	59.1	29	NA	Stable	399	29	29	7407	1135	3400	2964	1500	1742	2648	1141	41	968	4642	202	2356	2864	3415	38220	17927	0	236108	2932	1126	1085	3066	5908	1349	4832	3753	7217	117	1528	17032	6574	4840	581	12857	4555	3244	10049	2965	1949	3372	6142
Female	60.5	21	637	Stable	394	21	23	21047	1040	5560	2906	2360	4570	3646	1359	323	1035	6863	314	3184	2575	2960	53740	20151	0	187066	3371	1724	1395	2588	7181	1776	3467	3485	10428	801	1749	36369	8591	4793	1466	17855	3450	4124	11956	1526	2552	4037	7678
Male	57.7	29	112	Stable	451	29	30	21825	2174	6295	3481	2853	6430	6364	2212	422	1685	16984	430	4733	3102	3743	62569	19581	0	267131	4167	3331	2197	3766	9238	2284	5666	6328	13633	358	2446	23452	11255	6819	1638	20638	6315	6076	22106	2230	3693	7010	15448
Female	74.5	26	NA	Progression	461	26	20	16332	1225	4343	2721	2090	3148	3802	1277	293	979	9065	322	3035	1915	3560	44298	16668	0	222014	3234	1536	1351	2971	6899	1559	4042	4197	8374	784	1828	21353	8629	3465	1382	18156	3829	3528	11811	1819	2471	3898	8589
Male	63.3	29	429	Stable	402	29	24	19767	999	5346	3799	2285	4179	4471	1246	399	962	7345	329	4093	3641	3649	52859	17089	0	204988	4280	1586	2039	3179	8582	2040	3332	4334	11077	728	2265	18715	8852	4497	1732	17262	3997	4715	11661	1786	3207	4842	11176
Female	80.8	30	476	Stable	477	30	NA	19654	1336	5435	3384	3249	4145	4855	1218	358	1010	9399	462	4088	3248	3094	55654	15646	0	197426	3767	1949	1614	3143	7955	2097	3324	3447	12669	434	1716	24419	8354	5283	1249	13427	2990	4142	13815	1533	2358	5217	10943
Male	67	24	NA	Progression	322	24	18	26361	1451	4744	3387	2584	5642	5310	1266	372	1041	7030	351	4595	4823	3076	59853	20584	0	237526	4354	1811	2004	3503	9435	2033	4095	6008	14219	1164	1939	33872	10455	6527	1745	19327	5279	5381	13235	2592	3169	5922	12933
Male	75.2	29	682	Progression	311	29	24	18015	1427	4601	2575	2265	3891	3625	1122	310	1046	7955	342	4204	3455	2581	47701	17533	0	199430	4951	2085	1534	3068	7797	1666	3414	4982	9575	958	1987	24877	9541	5712	1299	14426	4636	4320	13235	3236	2913	5149	9773
Female	65.3	27	430	Progression	427	27	22	16870	1191	4717	2391	1822	4786	5093	1242	400	1124	8148	335	3225	2257	2776	43892	17198	0	198449	4215	1896	1671	3086	6775	1626	3093	4871	9366	414	1648	21321	8818	5069	1253	17559	4573	4253	13520	2383	2693	4461	9732
Male	76.5	27	471	Stable	415	27	28	19640	1996	6603	3965	2759	4407	5646	1386	403	1428	10670	449	5136	3169	3239	58787	19431	0	254839	6823	2353	1825	3115	10193	2194	4539	5423	14833	570	2047	23483	10929	6031	1881	20440	4740	5184	15031	3910	3938	7411	14164
Male	73.3	29	346	Progression	412	29	21	16459	1253	4255	2562	1911	4300	4691	1429	408	1054	9678	431	4447	3164	2595	40940	12577	0	221659	5256	1881	1639	3163	7407	1887	3372	5080	10047	476	1791	20152	9223	7112	1526	20487	4994	4627	13413	2162	3250	4440	10621
Female	73.2	30	186	Stable	407	30	28	21057	1923	5546	2785	2570	5751	5130	1273	433	1529	11729	355	4675	3541	3184	56667	20115	0	240254	4632	2426	1908	4112	8531	2057	4153	5712	12531	478	2227	24755	9097	6018	1482	21166	6128	4734	16977	2464	2952	5302	10709
Male	70	29	NA	Stable	372	29	30	15978	1291	4442	3020	2122	6251	5272	1965	368	1231	9056	349	4866	5130	2822	48848	17072	0	234972	5471	2446	2107	4175	9595	1941	3644	5415	13276	1017	2194	27441	12084	5247	2039	21151	7332	4850	14611	3008	4037	5239	13357
Male	78	29	NA	Stable	458	29	29	16618	1236	4503	2556	1884	5253	4204	1608	292	1103	8261	302	4009	3310	3396	42685	17968	0	200436	3849	1851	1655	2402	7015	1547	3583	4158	12050	731	1761	20527	8287	4807	1437	14738	4185	3648	12303	2313	2279	5232	8837
Female	66	25	NA	Stable	403	25	25	18404	1225	5234	2902	2084	4515	4416	1260	443	953	7257	345	3701	3828	3156	46928	15300	0	220939	4210	1551	1964	3282	7194	1441	3065	4446	8942	604	2027	16464	8592	4521	1560	18476	3934	3495	12389	2106	2798	3631	10133
Male	70	29	993	Stable	368	29	28	19993	1037	7301	3213	2635	4600	4581	1904	347	1243	9148	312	4629	4177	3424	57601	17948	0	217013	4939	1973	1716	3028	10185	1760	3840	5051	11641	695	2007	9428	10420	5108	1450	16676	4817	4360	15170	2077	3150	5595	11684
Female	79.8	23	432	Progression	512	23	NA	16380	1857	4593	2844	2175	5551	4580	1341	384	1155	9415	363	3990	2592	2869	43093	15881	0	203332	4711	2339	1653	2763	8755	1611	3877	5338	11009	709	1802	27650	9335	5574	1457	14503	4700	4251	13215	2023	3305	4578	9868
Female	43.3	28	NA	Stable	427	28	29	14060	1081	3691	2070	1797	3957	4155	1237	362	1060	6868	318	4342	2814	2741	37626	16707	0	219329	4437	1717	1492	2530	7024	1983	3140	3575	8887	304	1760	9456	7783	5766	1423	14699	3786	3273	9340	2461	1991	4275	10958
Female	67	30	NA	Stable	399	30	30	18190	1699	5537	3043	2556	4076	4070	1362	377	1088	10147	339	3697	3732	2735	55121	14584	0	176292	3493	2073	1236	2794	7713	2010	3393	5235	11608	337	1790	13436	9449	5329	1501	14108	4584	4115	14645	2641	3319	4586	10126
Female	60.4	29	478	Stable	482	29	30	15790	1002	5062	2611	2240	5932	4553	1661	330	1052	8580	305	3993	3053	2343	41848	13714	0	221887	5665	2071	1954	3602	8408	1597	3531	4322	10764	183	1840	7263	8806	6226	1909	20714	4798	3890	12501	2452	3062	4176	10601
Female	74.5	30	NA	Stable	387	30	30	17472	1269	4248	3304	2231	5396	4749	1505	470	1373	8581	361	4377	2572	2943	44793	17880	0	207838	4796	2233	1789	3290	8135	1966	3966	5732	12814	436	1562	15341	9035	5450	1543	17048	4814	4345	14246	2332	2872	4545	11626
Female	68.3	26	NA	Stable	540	26	25	15792	992	5028	3048	2120	3884	3763	1485	325	1003	7873	301	3073	2555	2584	44595	14767	0	182799	3231	1849	1548	2348	6324	1480	3511	3648	10009	553	1349	13567	7646	3827	1383	15130	3170	4090	13287	1824	2158	3691	8173
Female	73.1	19	726	Progression	421	19	11	17118	1619	4392	2539	1765	4216	3956	1136	287	608	6766	339	3571	4612	2798	43325	16105	0	194863	4917	1091	1438	2831	6379	1644	3102	4691	8166	1328	1673	17916	9563	4762	1742	15447	3395	3649	10090	2398	2744	4633	10106
Female	62.3	30	146	Stable	351	30	30	14693	1298	3523	2489	1723	3992	4078	1355	299	915	6960	298	3300	2757	2933	41850	15102	0	182413	3971	1786	1700	2999	7095	1790	2915	4020	10072	960	1740	24739	6748	5094	1210	16157	3740	4490	12254	2019	2531	4112	9957
Male	79.3	28	NA	Progression	456	28	23	18633	1726	4836	3717	2146	5660	4910	1780	305	1332	11872	377	4901	3290	2941	52450	16478	0	223037	5418	2385	1938	3430	9609	1915	3952	5284	12794	1275	2388	47779	10581	5573	1970	20828	5858	5454	17535	2520	3808	5169	11491
Female	90.5	30	NA	Progression	504	30	29	16396	1199	4687	2805	2303	4956	4449	1389	271	1051	8589	345	3357	2568	3041	48511	16524	0	211468	3700	1864	1662	2959	8181	1486	3604	4088	10308	1851	1755	61401	8348	4859	1304	16581	4103	4445	13674	1846	2957	4308	9396
Female	71.1	26	705	Progression	547	26	22	17986	2126	5429	2924	2678	5059	4092	1700	297	865	7934	387	3638	3515	2456	44624	15703	0	217791	4285	1565	1611	2862	6369	1718	3685	3650	11079	584	2000	18868	8556	6464	1351	17484	4428	3893	14208	2515	2430	4775	9589
Male	65.1	23	126	Progression	452	23	25	15803	1960	3599	2554	1805	5507	4687	1449	280	1187	9162	388	4471	3650	2508	43269	15246	0	252669	5992	2166	1735	3400	7895	2253	3690	4605	14872	822	2397	28907	8127	6705	1633	18227	4996	4577	14550	2688	2387	6115	12165
Female	87	24	NA	Stable	398	24	28	16905	1246	4572	2745	2131	3762	3646	1296	328	1025	8597	426	3743	6559	3237	42367	14567	0	223132	4680	1782	1654	2225	6217	1521	3951	4486	9247	2329	1653	50163	6850	4414	1152	15345	4826	3929	12489	2979	1948	4525	7363
Female	56.6	29	NA	Progression	380	29	26	16265	1819	5893	2710	2397	4212	2822	1245	179	653	9829	276	3732	3924	2084	50205	16449	0	191732	4271	1128	1712	2968	5530	1544	3339	4837	6938	1457	1934	15870	8778	5292	1214	16854	4705	3335	9381	2206	2687	4985	9585
Male	77.8	26	NA	Progression	420	26	26	15982	1367	4244	2608	2041	5377	3851	1173	343	797	8330	462	3677	3899	2370	42921	13783	0	252092	6487	1555	1536	3481	7388	1830	2931	6015	10286	614	1788	28005	9668	6265	2061	23267	5332	3364	13683	3286	3130	5207	12502
Female	65.6	27	1200	Progression	492	27	27	14284	1231	5197	2213	2331	5963	3817	997	358	667	8073	286	2934	1740	2094	36498	19219	0	226005	3616	1485	1436	2497	6673	1278	2956	3317	8918	261	1611	11084	6777	5776	1014	17743	4100	3538	9923	1976	1839	5300	8889
Male	68.3	29	NA	Stable	406	29	29	21069	2241	6377	3345	2580	6856	4152	1532	302	1073	11461	366	4573	3492	4005	50905	27213	0	340018	6134	2308	2173	3456	9300	2559	4448	5805	12544	735	2244	39730	11012	6390	1921	25325	5889	4919	16242	2822	3384	8180	16978
Female	68.9	28	312	Stable	411	28	28	17992	1676	4718	3106	2351	4372	4505	1151	326	1149	9101	341	4690	2175	3450	49856	15765	0	219247	4022	2060	1300	3490	8203	1334	3868	4908	12711	382	1977	25415	9495	5518	1270	16168	4926	4375	14257	2002	2639	5218	12177
Male	58.3	29	NA	Stable	479	29	28	17822	1181	4875	2575	2011	4411	3848	1245	391	810	4625	282	3525	2569	1973	44484	22999	0	227600	4656	1536	1593	2782	7063	2462	3595	4102	10028	402	1966	10754	7013	6215	1662	14975	2913	3481	11560	2323	2023	5538	9105
Male	75.8	29	NA	Stable	362	29	28	18368	1941	4721	2796	2530	4475	4590	1432	315	1062	10165	380	4042	2531	3052	48771	18560	0	245311	3841	2262	1713	4721	8537	2150	3744	5450	13008	736	1754	29123	9711	5593	1880	16229	6323	4675	14514	2791	3108	6127	13625
Male	74.7	26	370	Progression	552	26	29	21082	1949	5602	3832	2868	5178	4717	1370	433	881	9213	392	5178	4829	2983	56294	19774	0	265727	6235	1579	1954	4540	8585	2340	3254	6509	11671	824	1841	28008	12081	5069	1931	20056	5222	5280	14071	3748	3520	6008	11883
Female	79.3	28	369	Stable	379	28	23	19370	1331	4613	3214	2327	4337	3687	1271	391	916	7989	359	3856	3683	3869	49263	19344	0	238121	4822	1655	1340	3502	8269	1814	3085	4299	9616	2618	1766	40774	9052	5108	1685	16732	4747	4235	13007	1823	2575	4098	10031
Male	66.1	22	394	Stable	387	22	23	19256	1575	4322	3121	2347	4486	4522	1634	293	982	11200	375	4340	3655	2890	45588	18559	0	220525	4514	2211	1705	3644	8440	2089	4065	5721	14982	1051	2292	24491	8532	5099	1703	17874	5412	4291	13965	2597	3244	5506	10390
Female	86	27	649	Progression	397	27	21	16799	1250	4760	2656	2133	4483	4049	929	235	1028	8467	312	3467	3353	2932	45792	13995	0	177449	4309	1812	1653	2499	5909	1769	3461	3201	9807	1139	1290	43880	7806	5141	1217	15573	3204	4169	11373	2107	1852	4547	10157
Female	74.3	28	NA	Stable	405	28	25	17319	1433	4150	2892	2116	4952	3795	1331	274	680	11560	262	4665	1854	2482	42561	19427	0	220998	4055	1427	1607	2607	6461	2416	3484	6303	12988	435	2387	14179	7368	5228	1542	17340	6530	3975	18475	2708	2799	4060	9130
Female	87.3	26	NA	Stable	328	26	26	16866	1340	3911	2650	2415	3738	4116	869	304	802	7538	312	3327	3834	3370	47827	15743	0	216006	3650	1293	1506	2031	7088	1841	3403	5300	9162	1631	1468	26704	9216	5043	1084	19561	5563	4161	12832	3054	2764	4437	10208
Female	69.9	29	NA	Stable	398	29	30	21585	1635	4885	3321	2277	5043	5495	1606	369	1317	9647	454	4130	3866	3616	52550	18242	0	242542	4801	2490	1997	2720	8088	1983	4081	5583	11287	976	2142	29262	9686	6488	1737	19287	4452	4498	15219	2547	3566	5425	11730
Male	78.1	28	NA	Stable	367	28	27	22780	2313	4754	3121	2255	5900	5949	1579	437	1253	11287	486	5139	3615	4580	52830	18874	0	293623	5713	1950	2274	2926	9559	1824	4264	8885	12279	763	2483	34221	8923	6530	1566	23344	5399	5082	14693	3156	3935	5016	13214
Male	77.1	29	NA	Stable	440	29	30	19543	1915	5967	3633	2610	4574	5128	1774	331	1438	13241	404	4586	2265	3644	51347	19823	0	249186	4845	2690	1952	3561	10154	2010	4156	5831	16285	1578	2541	64363	10045	6803	1589	23775	6863	5351	19929	2610	2268	6576	14628
Male	61.4	26	1090	Progression	427	26	24	23283	1891	5518	3693	2687	6232	4523	1697	371	899	10709	424	4941	5615	2771	58803	21680	0	230861	5379	2041	1949	3815	11452	2165	3214	6841	13918	1034	2285	28147	11347	7469	1917	21353	5008	5191	13794	2712	4413	5513	14050
Female	79.5	23	NA	Progression	420	23	20	14059	1182	3526	2205	2059	3172	2886	806	225	528	7322	278	2563	1850	2483	37803	15767	0	193761	2907	1419	1237	2244	5719	1370	2600	3902	8844	563	1698	18793	5729	3719	1114	12591	2864	2861	12229	1845	2013	3329	8091
Male	68	29	662	Stable	407	29	29	16375	1773	4756	3416	2243	4430	4844	1558	243	1191	10813	361	4568	3873	3190	53236	19054	0	239920	4540	2189	2046	3853	9078	1675	4376	5514	10530	1615	2497	41623	9835	5564	1396	20638	5572	4277	14886	2388	3276	6179	11645
Male	73.5	25	581	Stable	455	25	24	21475	1497	4196	3313	2692	4557	4671	1698	305	1454	10626	479	5111	1811	4109	53012	18766	0	240912	5135	2598	1798	3303	10405	1782	4421	5198	14021	1678	2221	76619	9218	6960	1268	25178	5241	4828	16000	1812	2913	5184	13075
Male	50.3	29	NA	Stable	375	29	30	18558	1157	4605	3251	2184	5197	4835	1415	491	1130	7983	401	3932	3822	2832	53012	14513	0	226378	4598	2420	2240	2692	7471	1610	3608	5879	11634	232	2015	6836	9228	5458	1394	20488	5997	3843	15097	2786	3666	5657	10683
Female	56.5	29	NA	Stable	448	29	24	14132	1137	4639	2526	2004	3577	4588	1312	470	987	6943	333	3061	2252	2664	43971	14020	0	179914	3873	1815	1748	2457	8513	1550	3629	4424	9228	351	1834	10382	7796	4645	1244	13386	4074	3776	10914	1884	2734	4461	9861
Female	82.9	21	NA	Progression	302	21	12	14673	1409	4735	2528	2752	3517	3597	1174	284	842	7824	304	3223	3560	3219	52368	22376	0	212872	4163	1427	1389	3011	6276	2293	2814	4607	6455	3070	1671	48270	8287	5085	1314	16785	4286	5068	8386	1866	2637	3751	9035
Female	63.6	27	181	Stable	491	27	27	14143	1214	3943	2362	1869	4285	3676	1400	273	922	4507	314	3215	3321	2533	40829	14543	0	182816	3541	1881	1481	2269	6770	1518	3380	3987	10888	496	2070	17152	7797	4734	1082	14277	3052	3757	11301	1812	2537	4543	8422
Male	73.5	22	NA	Progression	497	22	22	17676	1246	5141	2851	2137	5021	4573	1426	220	1086	9805	377	4026	3626	3080	51693	17511	0	203272	4615	1859	1410	2409	8352	1471	3364	5273	9848	1679	1738	41632	9226	5343	1235	14640	5491	4014	10855	2628	3009	4676	10995
Female	68.4	26	NA	Stable	321	26	27	17708	1404	5635	3448	2419	5735	5192	1608	394	1232	12993	397	4635	3575	2865	53686	16521	0	229177	4192	2029	1858	3357	9511	1986	3606	5024	12286	824	2379	22312	9042	6005	1286	17964	5484	4711	13592	2690	2952	5732	12547
Male	65.4	30	597	Stable	449	30	30	17088	1588	4202	2539	2051	4693	4602	1364	405	1075	8240	365	4722	4808	2839	42566	18021	0	248724	5327	2128	1874	2920	7431	1842	3471	5211	9802	214	1715	7590	9675	4372	1599	14855	5616	3420	12971	3434	3440	6433	11939
Female	74.1	23	NA	Progression	442	23	16	15462	1102	4796	2406	2584	3217	2769	1063	222	908	7633	316	3183	3848	2297	41838	20482	0	215791	3426	1506	1137	2856	4747	1642	3573	4149	8839	1394	1414	28680	7509	4031	894	13541	3654	3479	10799	2088	2417	3888	7632
Male	79.4	30	NA	Progression	300	30	29	15243	1217	3517	2838	2065	4344	4126	1371	260	1038	9962	365	3831	2738	2593	46136	17409	0	216506	3717	2062	1735	3530	7855	1871	3652	4497	10047	822	1542	29030	9044	5534	1526	17157	4572	4098	12239	2531	2728	5597	9822
Female	77.8	24	983	Stable	309	24	24	13115	1195	3575	2448	2035	3589	3904	959	233	858	5386	328	3017	2667	2539	33254	10863	0	178486	3664	1620	1419	2135	5683	1537	3167	4339	9407	384	1449	15108	7748	4681	1189	14153	3488	3055	10873	2077	2335	4241	8297
Male	74.3	27	NA	Progression	397	27	24	18359	1124	5112	2759	2370	5003	4734	1286	403	1223	11632	392	4897	5609	3019	51264	14681	0	238370	4147	2109	2085	3071	8699	1903	3512	6710	13729	1365	2005	32721	11570	5134	1641	19222	5517	4819	15819	3553	3309	5064	10625
Female	52.5	28	411	Progression	601	28	19	21016	1813	4832	3146	2022	3918	4559	1523	348	1119	6345	299	3773	3952	2530	54485	18801	0	201126	6149	1954	1605	3845	6642	2175	3532	5245	11388	368	1883	15057	10557	4710	1604	13705	4862	4172	12525	2753	3465	3456	8721
Female	81.4	29	NA	Progression	536	29	13	16003	1063	3967	3191	1914	3866	4360	1247	356	1096	11283	294	4064	3570	4682	50018	14573	0	258361	4503	2223	1764	3852	8937	1617	4206	6377	13713	854	2152	40756	8987	5004	1293	21926	4461	4678	12302	2598	3545	4950	10839
Male	70.3	30	NA	Stable	364	30	29	18558	1517	5540	3619	2916	5128	4556	1135	345	1074	7312	350	4001	4124	4701	46837	26186	0	285488	4152	2202	1978	2790	6970	2303	3661	4529	11047	2616	1934	89612	9003	5147	1276	14706	4277	4227	14249	2248	2232	3938	6510
Male	65.5	29	245	Stable	467	29	28	18833	1493	4688	3337	2338	6529	5819	1407	382	1494	10489	442	5472	3186	3023	50496	15798	0	227733	4428	2766	2665	3845	8582	2133	4359	6217	15723	1059	1324	31575	9924	5832	1549	17662	5829	4907	17076	2181	3861	6840	13720
Female	83.3	22	NA	Stable	423	22	19	12784	916	3855	2356	1920	3591	3869	993	246	995	8125	280	3017	2247	2322	41167	13618	0	198676	4470	1793	1308	2343	7620	1509	2950	4413	10547	1842	1476	71542	7478	4032	1104	15734	4819	4528	13282	2281	1992	3554	8797
Male	86.2	27	235	Progression	469	27	23	18120	2707	5139	3181	2024	7435	5045	1275	356	925	10387	447	4326	2794	4022	49471	20912	0	207170	3470	1782	2060	3885	8719	1879	3627	7201	10887	1862	1961	111677	13080	7392	1438	20583	7025	3920	15310	3298	3566	5886	9662
Male	62.8	30	429	Stable	422	30	30	22285	1172	5560	4071	2427	6574	5549	2101	422	1429	11333	439	4834	4402	3983	63882	19370	0	262568	6543	2542	2233	3533	10957	1920	4522	8117	11870	488	2274	14394	11267	5918	1499	27304	8183	5131	14659	3965	4458	5188	13606
Female	71.3	25	NA	Progression	364	25	20	17322	1890	4303	2779	1900	4616	3811	933	271	720	7191	351	3504	3175	2065	40013	16136	0	195035	3590	1238	1518	2388	7095	1636	2881	3399	9100	770	1577	16145	8136	5169	1266	15264	3042	3380	9111	2115	2242	4549	8206
Female	71.1	29	NA	Stable	343	29	27	16692	1960	4711	3285	1941	4635	4606	1120	312	1089	8059	352	4892	3856	3142	47448	16065	0	192161	4358	1764	1849	3034	7432	1509	3429	4559	11790	860	1562	33116	8074	5270	1302	16734	4086	4048	14249	1671	2349	4899	10489
Male	46.9	30	201	Stable	400	30	30	19574	1278	5127	3442	2225	5095	4891	1415	640	1486	11452	400	4617	2963	3145	55795	19376	0	249084	4460	2595	1910	3879	10531	1874	4308	5621	12664	293	2425	9758	8191	5384	1675	19769	4515	4691	14687	1791	3069	5836	10616
Female	53.2	25	365	Progression	411	25	18	17922	2163	4651	2588	2051	3626	3450	1198	217	998	10994	308	3809	3186	1924	44236	17876	0	204413	4357	1862	1254	2867	9402	1582	4057	5846	13644	675	1413	15891	8410	4547	1176	14360	4183	4107	15200	2905	3465	5896	11343
Male	71.9	25	931	Progression	432	25	15	22152	1334	4804	3199	2786	5277	4909	2081	338	1283	8643	451	3791	3501	2874	56313	18923	0	255373	5478	2217	1874	3564	8689	1965	3840	5031	11124	1061	2227	34028	11169	5945	1842	23469	5295	4647	11475	2666	3234	4489	10546
Male	80.6	28	NA	Stable	422	28	30	17421	1507	4683	2788	2623	6496	4227	1475	295	1261	8781	351	3720	2927	2991	47472	19431	0	220242	5797	2156	1420	4106	8797	2158	3766	5621	13753	1122	2774	65399	8632	6197	1823	20235	6164	5094	16015	3159	3122	4903	11311
Male	66.5	27	129	Stable	479	27	29	18021	1618	4850	3754	2587	5098	4207	1440	249	1161	7462	401	3816	3164	3208	56668	16975	0	285813	3794	2115	1388	3235	6973	1972	4148	5503	10989	2036	2576	83537	8187	5692	1389	17845	4258	5144	12962	2456	2760	4077	6416
Female	65.5	21	815	Stable	405	21	16	17315	1390	4116	2873	2148	4664	3713	1038	315	993	7602	310	4301	2276	2615	47590	15537	0	176877	4423	1690	1372	2260	8123	1288	2938	4096	11137	970	1792	27714	8481	4406	1192	11402	3199	3674	12748	1574	2890	3613	8899
Female	76.5	30	NA	Stable	370	30	29	18056	1512	4550	3590	2238	4368	4437	1643	373	1080	11229	331	4208	5037	3105	51812	16598	0	217670	5680	2008	1742	3129	7981	1759	3925	7995	12590	776	1550	29582	11258	5887	1270	19062	5367	4630	14959	3859	2576	4875	11100
Female	61.1	24	154	Stable	448	24	22	20379	1516	4267	2988	1840	3989	4619	1461	237	758	9312	324	3402	2943	3339	47946	18499	0	227892	4878	1635	1754	3594	6767	2057	3177	4192	10076	729	2109	33931	8771	5001	1324	17565	4614	4762	14255	2925	2663	4930	12608
Male	52.3	28	352	Stable	356	28	30	15642	1577	4526	2969	2085	4206	4316	1166	451	1289	10203	358	4063	3098	3121	41718	13354	0	209761	3666	1998	1779	3178	7531	1451	3885	5019	12330	339	1809	10097	8325	5991	1415	16123	5472	3754	15759	2358	3407	5891	10854
Female	48.2	29	NA	Stable	482	29	30	18777	761	4459	2322	1874	4892	4524	1840	476	1100	10354	295	4045	3353	3195	47964	15768	0	242584	5528	1887	1710	3589	8806	1923	3785	5604	13570	326	1850	8676	9216	5385	2235	19534	4944	4053	16535	2173	3431	5265	10820
Female	74.8	30	338	Stable	442	30	29	17503	977	4834	2793	2135	4063	3658	1467	329	1023	10575	361	3629	3142	3164	44620	17420	0	195867	3940	1867	1522	2863	7554	1485	3601	3597	9817	1004	1896	18304	7605	5083	1182	16209	4661	4303	12881	1634	2537	4415	10932
Female	71.4	29	309	Stable	447	29	29	16859	1244	4927	3293	2607	4922	4329	1565	337	707	10592	294	3920	3067	2859	44106	16045	0	187989	3932	1237	1687	2677	6641	1794	3481	4755	11602	468	2197	14876	9034	5501	1825	19154	4573	4600	12361	2457	2667	4957	10648
Male	63.7	27	207	Progression	363	27	24	17043	1279	4956	2805	2438	4881	4538	1701	348	1311	6944	324	4133	5506	2958	47412	17070	0	241681	4844	2484	1675	2677	8750	1504	4032	4909	10134	1162	1913	27523	9405	4983	1388	14435	3618	4355	11202	2513	2461	3451	10223
Male	63	23	NA	Stable	465	23	24	18354	1845	4663	3590	2019	7873	5111	1731	289	1241	8609	392	5566	5057	3326	55152	18436	0	293648	5420	2153	2283	3397	11612	2240	4005	7581	19156	496	2207	33044	10998	7277	2112	20880	7253	5042	17368	4893	3553	5731	13842
Male	67.4	29	NA	Stable	381	29	29	17798	1930	5054	3061	2482	4733	4257	1510	297	1193	9472	364	4827	2603	2643	47612	20516	0	244970	5241	2203	1830	3459	8842	1519	4211	4845	14310	1131	2352	67393	8034	6785	1366	18042	4557	3501	17370	1909	2292	5159	11640
Female	46.6	30	NA	Stable	537	30	30	18235	1481	5029	2941	3002	6730	6067	1643	572	1112	10720	358	5043	3302	3160	51308	17261	0	229905	4944	2064	2572	3494	8884	2166	3787	5276	12382	448	2714	10193	9757	6317	2099	19977	5564	4632	12909	2873	3267	5733	11102
Male	77.4	24	NA	Stable	401	24	23	18357	1720	4601	3826	2102	5210	4764	1827	357	1150	10123	377	4131	3888	3185	45358	18571	0	240889	6135	2082	1580	3838	10571	2044	3487	5220	12718	1009	1919	36043	9262	5498	1868	19997	5416	5592	14138	2369	2527	5711	12615
Male	84.7	30	NA	Stable	371	30	28	18954	1674	6234	3698	3308	4927	4867	1699	272	1380	9642	428	4501	2771	2931	55601	17070	0	200867	4864	2447	1218	2664	10718	1687	3982	5596	13046	1816	1839	33955	11672	5375	1525	16302	5492	4825	13333	2638	3739	6956	11940
Female	71.9	24	753	Progression	337	24	22	18398	1423	3871	3070	1822	4286	4723	1250	298	1064	7055	274	3422	3040	2759	45172	17364	0	193073	4453	1461	1599	2434	6484	2234	3691	4461	10404	584	1385	16806	7133	4242	1377	14886	3903	3931	11571	2282	2357	4288	8080
Male	57.3	28	NA	Stable	320	28	30	17106	2427	4778	2482	2463	4841	4989	1389	275	1056	9367	320	5307	6407	3062	45972	20874	0	291982	3699	2028	2514	3952	8578	1911	3947	9276	16411	2114	2832	40659	9112	5606	1636	23371	6045	4082	18199	4343	3729	5276	10535
Female	59.8	30	NA	Stable	400	30	30	19731	914	4262	3126	1797	5394	4759	1996	393	1169	10311	414	3790	2278	3201	47034	18669	0	221929	3681	2123	1934	3745	7731	1699	3814	5216	11449	349	1935	13892	8259	5121	1871	19163	6425	4461	14018	2009	2596	5599	11301
Male	73.8	19	NA	Progression	490	19	19	21165	1781	4487	3058	2396	5022	4450	1571	296	907	9566	413	5273	4033	2961	51971	18651	0	236388	4929	1951	1468	3228	8749	1989	3570	5089	11193	740	1557	25521	9638	5505	1578	16888	5198	4544	11467	2653	2785	5593	11907
Male	62.8	24	NA	Progression	501	24	18	18151	1269	4566	3272	2263	6817	5032	1376	273	1523	9081	333	3898	3982	4097	53430	16659	0	282528	4956	2730	1971	3024	10312	1775	4435	7014	14006	870	2275	51992	10321	6960	1534	19919	6732	4151	18170	2516	3049	6306	9944
Male	60.4	21	204	Stable	418	21	17	16573	877	4672	2810	2073	4502	4459	1501	426	1152	10828	398	4267	3348	3015	49531	16121	0	201446	5500	1720	1940	3198	8066	2003	3843	7333	11311	563	1610	21521	9190	5660	1868	21557	6598	4572	13441	2856	2990	6032	12246
Male	62.9	24	NA	Stable	373	24	27	18795	1213	5366	3158	2259	6651	5711	1722	420	1071	10800	363	4619	3357	2734	53431	19750	0	228791	4681	2008	2145	3623	8396	2257	3740	8174	15064	710	2528	30717	9570	7029	2080	21673	5532	4855	17258	3502	3796	4442	10702
Male	56.6	22	NA	Stable	386	22	28	18662	1250	5710	2941	2378	3791	4519	1541	348	1126	8657	364	4595	3041	2436	50536	17310	0	212197	4790	1905	1891	3015	7375	1643	3747	4831	11820	315	1631	11684	9479	4688	1563	18965	4276	4164	13544	2883	2938	4377	10964
Female	75.4	24	423	Stable	437	24	18	17744	1569	5418	3033	2332	4530	4534	1203	317	797	6501	372	3278	2839	3157	50350	15174	0	194834	3093	1735	1504	2879	7007	1635	3139	3160	9959	958	1792	64848	7049	5268	1250	15672	2972	4513	12426	1812	1817	4300	7916
Female	77.6	23	347	Stable	413	23	23	14924	1392	3710	2486	1717	4710	4007	985	244	884	9289	290	3288	3772	2554	41493	16252	0	190036	5691	1351	1555	2827	8116	1551	3069	4728	10392	748	1904	31465	8697	4595	1261	16658	4904	3335	12639	2304	2231	3893	9522
Male	70.4	26	167	Progression	379	26	20	15924	1705	4500	2807	2318	3960	3863	1231	278	1000	10141	337	4128	3238	2816	53849	19311	0	244935	5265	1808	1710	2845	9175	1538	3667	6906	15578	930	1874	31015	8871	5684	1327	20111	5674	3207	15454	2534	3478	5162	12159
Female	66.3	30	194	Stable	428	30	28	19413	1319	4670	3194	2230	3510	4141	1391	329	963	7275	379	4286	2876	3107	53535	17305	0	192906	4312	1949	1719	2601	8061	1481	3703	4634	9380	529	1709	11903	8554	4665	1204	14378	3965	3532	10722	2151	2952	4402	9942
Male	74.8	29	420	Stable	406	29	28	23568	1165	6070	3455	2666	5523	4722	1587	432	1998	10004	380	4484	4035	3300	63477	20283	0	260169	4075	3330	1566	3786	9054	1944	4513	5119	11666	290	1770	10040	8663	5485	1462	17640	6496	4258	14896	3877	3628	5459	12266
Female	80.1	23	679	Stable	457	23	17	17367	1237	4474	2806	2003	5239	5283	1025	228	1114	7030	341	4407	3359	3109	47549	18228	0	188702	3492	2084	1707	3115	6492	1587	4003	3679	9025	1280	1704	29026	7907	5576	1654	18095	3662	4220	10561	2209	2798	5050	9079
Male	67.6	28	180	Stable	411	28	26	20916	1436	4202	2545	2285	5116	4889	1437	339	1252	7148	360	4011	2670	2869	48114	20711	0	230226	4815	2085	2041	3814	9066	1690	4012	4757	11136	1116	1771	27642	8322	5468	1494	17977	4548	4553	15010	2144	2973	5478	11672
Male	54.6	21	355	Progression	443	21	20	14464	1852	5049	2456	2485	4964	3602	1482	267	908	9254	450	4443	3238	3030	46162	28888	0	301033	4834	1966	1662	4007	7366	2151	3720	5114	12058	426	2318	32336	8941	6491	1725	20691	5623	4341	13684	2974	3247	5158	9232
Male	60.3	30	NA	Stable	438	30	28	17397	1373	4760	2959	2220	4708	4086	1503	431	1223	8918	441	3483	2629	2856	43255	21411	0	246920	5037	2006	1659	3981	7092	2246	3827	5968	10273	427	2047	15720	8784	5561	1322	19641	5343	3942	12412	2886	2707	6038	10849
Female	81.4	22	NA	Progression	610	22	13	16985	1584	3946	2531	2068	3112	3579	1209	265	934	6834	320	3579	3109	2591	35092	21173	0	201094	3830	1493	1221	2754	6358	1644	3021	4201	8303	2150	1690	35965	7304	4221	1013	14274	4372	3752	9309	1640	1974	4019	7505
Female	78.3	25	NA	Progression	461	25	18	14755	1365	4184	2637	1952	4227	4099	1220	274	908	8998	354	3259	3169	3233	45240	14356	0	178545	3978	1529	1124	2222	8480	1457	3144	4820	11364	1389	2248	42667	8741	4573	1269	14821	3367	4112	12738	1715	2329	4432	8638
Female	73.6	29	NA	Stable	509	29	29	14792	1706	4791	2412	2283	5035	4273	1077	295	746	12327	297	3695	2702	3262	43651	19777	0	225249	3137	1677	1523	3064	7418	2513	3063	6459	14959	504	2193	21329	7006	5892	1427	17946	5035	3692	17532	2306	2618	3550	9084
Male	81	29	133	Progression	388	29	26	19248	2224	5730	3277	2183	4890	4447	1147	269	1105	7149	390	4471	3970	3283	52866	22984	0	268914	4859	1970	1400	3452	8110	2058	3999	3985	11378	2803	1908	68280	9604	5121	1419	15630	3814	4501	15352	2579	2100	5576	8941
Female	74.8	25	335	Stable	436	25	26	16778	1121	4012	2697	2174	4175	5190	1252	400	1275	9955	324	3142	3431	3585	41478	13788	0	205227	4413	1995	1278	2720	6987	1686	4264	5101	10713	595	1391	10731	8086	4582	1581	14821	4922	3724	13154	2530	3152	4683	9698
Female	76.4	26	283	Progression	609	26	23	17633	1091	4649	2883	1993	4290	3624	1101	355	944	6942	328	3413	2649	2756	41845	15207	0	199037	4904	1500	1490	2788	5929	1317	3238	5061	9366	452	2385	21978	8507	5053	1326	18918	4585	4001	11667	3096	2212	3962	10472
Male	79.9	30	113	Stable	444	30	29	19889	1387	3790	2955	1749	4445	4328	1074	395	1113	10180	340	3225	3367	2870	43841	16890	0	232025	4454	1988	1602	2717	8832	1550	3813	5415	11857	924	2487	30866	9656	6104	1366	17514	5599	3598	12683	2330	3875	4732	10071
Male	80.3	27	192	Progression	349	27	26	17157	1621	4719	3530	2490	5092	3530	1780	221	1214	12380	410	4716	4331	3168	44808	21969	0	380248	5933	2523	1661	2863	8093	2109	5196	4257	10995	2953	2088	98920	8396	6021	1308	24017	4848	5388	13302	2405	2331	5779	11440
Female	79.6	28	NA	Progression	433	28	20	15784	1766	5426	2500	2332	3113	4562	1349	340	906	8263	315	3213	3359	2919	40360	17430	0	180626	4502	1809	1694	2630	6743	1786	3346	4240	10584	535	1333	13791	8435	5217	1487	12457	3825	4055	11890	1655	2540	4486	8638
Female	76.7	25	NA	Stable	329	25	25	16988	1316	4891	3082	2107	4046	3839	791	298	816	8665	254	3520	2936	2957	53219	15931	0	235884	4552	1382	1366	3411	8102	1593	3225	5596	10240	1785	2176	51077	8853	5216	1219	20921	5264	4160	13795	2548	2732	6219	10708
Female	61.8	25	556	Stable	298	25	25	16466	1592	4133	2728	2319	3758	3359	1606	354	969	6114	370	3065	3405	2756	46748	16466	0	182861	4280	1806	1187	2491	7561	1810	3385	3656	9825	735	1952	21259	9241	4593	1399	14417	3611	4030	11782	1672	2472	3956	8386
Female	74.4	29	254	Stable	503	29	26	16084	1128	5192	2914	2270	4755	4542	1137	397	1343	10612	419	3876	4589	3511	52567	13769	0	233525	5296	2214	1725	2061	7436	1411	4283	4281	9330	1728	2114	46413	10306	5411	1006	14829	4807	3988	12395	2503	2671	4480	8957
Male	69	29	NA	Stable	552	29	29	19793	2252	5344	3450	2741	6930	5744	1813	373	1425	13823	455	5568	4164	3786	49818	17988	0	308309	5743	2894	2284	3503	9201	2084	4445	9410	15697	1878	2934	64609	10160	6927	1580	23553	7473	5954	18844	3934	4944	5827	12953
Female	74.8	25	NA	Progression	463	25	22	14458	1276	3781	2557	1603	4772	3720	891	244	1024	8016	278	3509	2424	2650	41158	15661	0	186643	3845	1852	1179	2314	5925	1624	3397	4576	9475	1092	1567	31755	7295	4701	1097	15773	3392	4007	11258	1679	2592	4255	9796
Female	62	30	NA	Stable	421	30	29	19052	1348	4828	2799	2123	7462	4682	1676	457	1263	10521	366	4193	4325	3167	52922	17909	0	235717	5881	2331	2067	3196	9484	1881	3936	6181	12841	472	1872	19124	9688	5713	1477	20512	4752	4813	14877	2631	3681	5047	11594
Male	85.6	29	NA	Progression	350	29	17	18699	949	4903	3127	2090	5333	5142	1369	366	1016	9800	441	4344	3457	4477	49504	17354	0	257367	5024	1816	1932	2424	7497	1630	3982	5550	10575	1979	1808	62393	8719	6078	1242	20758	3966	4861	14126	2845	2993	6222	11854
Male	54.1	27	235	Progression	361	27	25	17029	1655	4477	3108	2087	6113	4973	1471	455	1383	9045	416	4310	3724	2995	60931	14672	0	225783	8727	2509	2121	3585	10255	2458	4576	5106	12149	2403	2057	55310	7966	5909	1681	24391	5923	5284	15333	2901	2596	4980	11642
Female	80.2	28	NA	Progression	432	28	20	15763	1280	4284	2841	2188	4654	3791	1086	262	997	6920	265	3267	2833	2413	43005	17125	0	190071	4371	1746	1322	2341	6065	1633	3380	3288	7934	443	1708	20613	7669	4121	1163	16811	4315	3908	8770	2088	2392	4049	8891
Female	82.8	25	NA	Stable	601	25	23	16745	1292	4842	2674	2108	3991	3825	1167	233	813	8501	317	4181	3360	2849	47844	17791	0	188785	4791	1390	1436	2134	8363	1694	3096	4715	9934	1405	1681	31648	8628	5003	1164	14441	5473	3649	12354	2286	2683	4856	10205
Male	50.3	29	176	Stable	403	29	26	20929	1199	6682	3890	2746	4470	4614	1298	583	1294	8933	412	4538	3655	3289	61745	18812	0	249476	4157	2069	1589	3083	9207	1606	4255	5453	12069	707	1774	8354	10162	5006	1193	17104	4824	4020	14633	2154	3439	7120	11470
Male	73.4	29	NA	Stable	470	29	30	17950	1983	4875	3050	2392	3580	4207	904	395	853	4996	287	3469	2924	2915	43661	20497	0	237780	3633	1835	1644	3309	7260	2441	3924	4873	10926	737	1764	22290	7559	4731	1327	13854	4601	4975	13182	2259	2182	4117	8799
Male	70.4	26	628	Stable	419	26	28	20577	1355	5704	3183	2497	6713	4908	1613	321	1116	8728	362	5166	3617	3050	57406	19347	0	246698	5189	2164	1478	4521	8922	2151	3013	5965	12706	1023	2591	37959	11056	5660	1961	20513	5331	5613	15871	2051	2919	5375	11061
Female	71.4	27	330	Progression	373	27	18	17066	1154	4253	2568	2096	5115	4048	1225	392	1123	7398	338	4690	3124	2805	49281	16913	0	198603	4071	1428	1428	2890	8571	1570	3315	5311	10584	896	1720	21280	8987	5380	1479	16335	4179	3687	11995	2093	2811	3385	8847
Female	82.6	29	252	Progression	489	29	28	15695	1229	3592	2076	1862	3685	3634	1072	228	1031	7565	287	3154	2386	3174	43524	12978	0	185305	3489	1514	1600	2551	7577	1510	3696	3245	9239	2032	1988	38784	6586	4635	1037	17504	4101	3521	11686	1711	1927	3984	7990
Male	70.2	30	NA	Stable	401	30	28	18942	1695	4219	3321	2320	4505	4842	1229	279	1225	7088	312	4096	3981	2978	50465	19698	0	241676	4940	2660	1836	3441	8761	2132	4208	6316	13605	1154	2059	30756	10380	5608	1708	18619	4682	4529	14914	3617	3468	5797	13626
Male	63.5	29	NA	Stable	353	29	30	22456	2700	6346	3818	2481	8514	4875	2010	394	1323	12904	423	5390	3521	3050	57346	22129	0	299270	5073	2690	1878	4841	9894	2541	4463	6693	14020	1159	2514	50663	10127	7721	2053	24316	5791	5628	16181	3672	3469	6252	14724
Male	72.5	30	36	Stable	510	30	28	22232	1329	5257	3366	2355	4604	4451	1386	346	1280	12607	364	4194	5036	3468	63371	20158	0	269973	4690	2445	1887	3796	10460	1887	3871	5815	12748	1248	1917	57964	10704	7269	1303	20314	5506	5085	18722	2692	3585	6142	11995
Male	71.8	27	139	Stable	423	27	25	21079	1777	5785	3211	2733	4759	5399	1544	349	1427	10538	422	4368	4175	3119	54976	18785	0	255206	5292	2381	2526	3371	9425	1853	4739	5213	14576	1116	1981	32528	10513	6147	1550	19426	5769	4686	17246	2279	3346	5781	13140
Female	85	29	262	Stable	373	29	30	17062	1652	4556	3155	1969	3716	3876	1137	230	917	8416	264	3342	3389	2074	50242	18120	0	204709	3521	1366	1526	2731	6281	1691	3184	3560	8066	1037	1453	61979	7965	4619	1275	16855	4129	4087	9372	2796	1939	3814	9081
Female	59	24	NA	Stable	349	24	29	16417	978	4477	2235	1836	4362	5006	1464	480	1204	7357	286	3976	2414	2864	38869	15083	0	211207	4382	1911	1955	2581	7504	2035	3639	4824	11165	218	1808	8012	7430	4877	1839	16550	3803	4085	14077	3100	2285	5243	10506
Female	50.6	28	783	Stable	508	28	27	16230	2383	4209	2522	1670	4982	5797	3921	398	940	8354	553	4351	2698	2938	51425	17291	0	291419	2773	1961	1997	2239	6931	2592	2944	3152	11267	204	3204	13719	7489	5701	2347	11032	4273	6719	12285	2038	2124	4499	11244
[truncated: 97 more columns]

## Sheet: Diagnostic data
Progression	dem_etiolconsboth	diag_both
Stable	NA	Subjective cognitive decline
Progression	Alzheimer's dementia	Dementia
Stable	Other	Dementia
Stable	NA	Subjective cognitive decline
Stable	NA	Mild cognitive impairment (MCI)
Stable	Alzheimer's dementia	Dementia
Stable	NA	Mild cognitive impairment (MCI)
Progression	Other	Dementia
Stable	NA	Mild cognitive impairment (MCI)
Stable	Alzheimer's dementia	Dementia
Stable	NA	Mild cognitive impairment (MCI)
Progression	Alzheimer's dementia	Dementia
Stable	NA	Mild cognitive impairment (MCI)
Progression	NA	Mild cognitive impairment (MCI)
Stable	NA	Subjective cognitive decline
Stable	NA	Subjective cognitive decline
Progression	Alzheimer's dementia	Dementia
Stable	Alzheimer's dementia	Dementia
Stable	Alzheimer's dementia	Dementia
Stable	NA	Mild cognitive impairment (MCI)
Stable	Mixed dementia	Dementia
Stable	NA	Subjective cognitive decline
Stable	Lewy body dementia	Dementia
Stable	NA	Mild cognitive impairment (MCI)
Stable	NA	Subjective cognitive decline
Stable	NA	Subjective cognitive decline
Stable	NA	Mild cognitive impairment (MCI)
Stable	NA	Subjective cognitive decline
Stable	Mixed dementia	Dementia
Stable	NA	Subjective cognitive decline
Stable	Frontotemporal dementia	Dementia
Stable	NA	Mild cognitive impairment (MCI)
Progression	Alzheimer's dementia	Dementia
Stable	NA	Mild cognitive impairment (MCI)
Stable	Mixed dementia	Dementia
Progression	Alzheimer's dementia	Dementia
Stable	NA	Subjective cognitive decline
Stable	NA	Subjective cognitive decline
Stable	Other	Dementia
Stable	NA	Subjective cognitive decline
Stable	NA	Subjective cognitive decline
Progression	Alzheimer's dementia	Dementia
Stable	NA	Mild cognitive impairment (MCI)
Stable	NA	Subjective cognitive decline
Progression	Alzheimer's dementia	Dementia
Stable	NA	Mild cognitive impairment (MCI)
Progression	Alzheimer's dementia	Dementia
Progression	Atypical parkinsonism + PPD	Dementia
Stable	Dementia based on alcohol	Dementia
Progression	Vascular dementia	Dementia
Stable	NA	Mild cognitive impairment (MCI)
Stable	NA	Subjective cognitive decline
Stable	NA	Mild cognitive impairment (MCI)
Stable	Vascular dementia	Dementia
Stable	NA	Subjective cognitive decline
Stable	Alzheimer's dementia	Dementia
Stable	Lewy body dementia	Dementia
Progression	Alzheimer's dementia	Dementia
Stable	NA	Mild cognitive impairment (MCI)
Stable	NPH	Dementia
Progression	Frontotemporal dementia	Dementia
Progression	NA	Mild cognitive impairment (MCI)
Stable	Alzheimer's dementia	Dementia
Stable	NA	Subjective cognitive decline
Progression	Alzheimer's dementia	Dementia
Progression	Vascular dementia	Dementia
Progression	Mixed dementia	Dementia
Progression	NA	Mild cognitive impairment (MCI)
Stable	NA	Mild cognitive impairment (MCI)
Progression	Alzheimer's dementia	Dementia
Stable	NA	Mild cognitive impairment (MCI)
Stable	NA	Subjective cognitive decline
Stable	NA	Mild cognitive impairment (MCI)
Stable	Lewy body dementia	Dementia
Progression	Vascular dementia	Dementia
Stable	NA	Mild cognitive impairment (MCI)
Progression	NA	Subjective cognitive decline
Progression	Alzheimer's dementia	Dementia
Stable	Alzheimer's dementia	Dementia
Stable	Vascular dementia	Dementia
Stable	Alzheimer's dementia	Dementia
Progression	Alzheimer's dementia	Dementia
Stable	NA	Subjective cognitive decline
Progression	NA	Mild cognitive impairment (MCI)
Stable	NA	Subjective cognitive decline
Stable	Alzheimer's dementia	Dementia
Stable	Alzheimer's dementia	Dementia
Progression	Alzheimer's dementia	Dementia
Stable	NA	Subjective cognitive decline
Stable	Alzheimer's dementia	Dementia
Progression	Alzheimer's dementia	Dementia
Stable	Alzheimer's dementia	Dementia
Progression	Alzheimer's dementia	Dementia
Stable	Atypical Alzheimer's dementia	Dementia
Stable	NA	Subjective cognitive decline
Stable	Other	Dementia
Progression	Alzheimer's dementia	Dementia
Progression	Frontotemporal dementia	Dementia
Stable	Alzheimer's dementia	Dementia
Stable	NA	Subjective cognitive decline
Progression	NA	Mild cognitive impairment (MCI)
Stable	Atypical Alzheimer's dementia	Dementia
Stable	NA	Subjective cognitive decline
Stable	NA	Subjective cognitive decline
Stable	NA	Mild cognitive impairment (MCI)
Progression	Alzheimer's dementia	Dementia
Stable	NA	Mild cognitive impairment (MCI)
Progression	Alzheimer's dementia	Dementia
Stable	Alzheimer's dementia	Dementia
Stable	Alzheimer's dementia	Dementia
Stable	NA	Mild cognitive impairment (MCI)
Stable	Alzheimer's dementia	Dementia
Stable	NA	Subjective cognitive decline
Stable	NA	Subjective cognitive decline
Stable	NA	Subjective cognitive decline
Progression	Alzheimer's dementia	Dementia
Stable	Vascular dementia	Dementia
Progression	Alzheimer's dementia	Dementia
Progression	Alzheimer's dementia	Dementia
Stable	NA	Subjective cognitive decline
Progression	Alzheimer's dementia	Dementia
Progression	Alzheimer's dementia	Dementia
Stable	Lewy body dementia	Dementia
Stable	NA	Subjective cognitive decline
Progression	Alzheimer's dementia	Dementia
Progression	Alzheimer's dementia	Dementia
Progression	Alzheimer's dementia	Dementia
Stable	NA	Subjective cognitive decline
Stable	Alzheimer's dementia	Dementia
Stable	NA	Mild cognitive impairment (MCI)
Stable	NA	Subjective cognitive decline
Stable	Alzheimer's dementia	Dementia
Stable	NA	Subjective cognitive decline
Progression	Alzheimer's dementia	Dementia
Stable	Alzheimer's dementia	Dementia
Progression	Vascular dementia	Dementia
Progression	Atypical parkinsonism + PPD	Dementia
Progression	Other	Dementia
Progression	Atypical Alzheimer's dementia	Dementia
Stable	NA	Mild cognitive impairment (MCI)
Stable	NA	Mild cognitive impairment (MCI)
Progression	NA	Mild cognitive impairment (MCI)
Stable	NA	Mild cognitive impairment (MCI)
Stable	Atypical parkinsonism + PPD	Dementia
Progression	Vascular dementia	Dementia
Stable	Vascular dementia	Dementia
Progression	NA	Mild cognitive impairment (MCI)
Stable	NA	Subjective cognitive decline
Progression	Vascular dementia	Dementia
